# Supplementary material for: XIAP-mediated degradation of IFT88 disrupts HSC cilia to stimulate HSC activation and liver fibrosis
Source: EMBO Rep. 2024 Feb 13;25(3):12. doi: 10.1038/s44319-024-00092-y (PMC10933415; doi:10.1038/s44319-024-00092-y)
Supplement: Supplementary file 2 — Source Data Fig. 1 [file 44319_2024_92_MOESM2_ESM.zip]

Archive with 20 entries (15 files):
- Fig 1 source data.xlsx
- Figure 1A/
- Figure 1A/Figure 1A BECs.tif
- Figure 1A/Figure 1A hepatocytes .tif
- Figure 1A/Figure 1A HSCs.tif
- Figure 1A/Figure 1A PVCs.tif
- Figure 1C/
- Figure 1C/Figure 1C 0M.tif
- Figure 1C/Figure 1C 1M.tif
- Figure 1C/Figure 1C 2M.tif
- Figure 1C/Figure 1C 3M.tif
- Figure 1C/Figure 1C 4M.tif
- Figure 1E/
- Figure 1E/Figure 1E liver fibrosis.tif
- Figure 1E/Figure 1E Normal.tif
- Figure 1G/
- Figure 1G/Figure 1G CCl4.tif
- Figure 1G/Figure 1G Vehicle.tif
- Figure 1I/
- Figure 1I/Figure 1I.tif
