# Supplementary material for: XIAP-mediated degradation of IFT88 disrupts HSC cilia to stimulate HSC activation and liver fibrosis
Source: EMBO Rep. 2024 Feb 13;25(3):12. doi: 10.1038/s44319-024-00092-y (PMC10933415; doi:10.1038/s44319-024-00092-y)
Supplement: Supplementary file 2 — Source Data Fig. 1 [file 44319_2024_92_MOESM2_ESM.zip › Fig 1 source data.xlsx]

## Sheet: Fig.1B
Fig. 1B Ciliated cells (%)
	hepatocytes	HSCs	BECs	PVCs
	0	11.325	11.782	13.131
	0	10.072	8.692	14.576
	0	12.376	13.091	14.286
	0	10.053	12.519	15.818
	0	10.018	11.174	11.109
	0	12.329	14.833	15.524
	0	12.753	12.764	18.571
	0	10.139	10.329	16.679
	0	13.397	15.296	15.972
	0	12.183	12.193	11.328

## Sheet: Fig.1D
Fig. 1D Ciliated HSCs (%)
	0 M	1 M	2 M	3 M	4 M
	11.325	6439	4.091	2.225	1.7027
	10.072	5.327	0	0	0
	12.376	4.298	0	0	0
	10.053	2.923	0	0	0
	10.018	3.156	0	0	0
	12.329	6.137	0	0	0
	12.753	5.724	0	0	0
	10.139	4.635	0	0	0
	13.397	3.192	0	0	0
	12.183	4.274	0	0	0

## Sheet: Fig.1F
Fig. 1F Ciliated cells (%)
	Normal	liver fibrosis
	0.171389	0.03236
	0.12175	0.02871
	0.12133	0.01127
	0.19524	0.03973
	0.11053	0.02682
	0.14727	0.02528

## Sheet: Fig.1H
Fig. 1H Ciliated cells (%)
	Vehicle	CCl4
	0.471487	0.184155
	0.527984	0.111868
	0.421453	0.209372
	0.392299	0.142314
	0.509748	0.181377
	0.446411	0.115874

## Sheet: Fig.1J
Fig. 1J Relative protein level
	TTBK2			IFT88			IFT140
	Vehicle	CCl4		Vehicle	CCl4		Vehicle	CCl4
	1.07767	1.05825		0.880732	0.2477		0.878505	0.953268
	0.941746	1.09709		0.899084	0.165131		0.925234	0.859814
	0.8932	0.864076		0.972477	0.192659		0.999889	1.05607
	IFT57			IFT120			INPP5E
	Vehicle	CCl4		Vehicle	CCl4		Vehicle	CCl4
	1.0767	1.1766		1.00893	1.08571		0.814161	0.823008
	1.2432	1.2321		0.867211	0.847619		0.991149	0.964603
	1.0101	1.0101		0.980951	1.00953		0.849557	0.991149
	CEP164
	Vehicle	CCl4
	1.00439	1.02601
	1.2096	0.993601
	1.026	0.9612
