# Supplementary material for: XIAP-mediated degradation of IFT88 disrupts HSC cilia to stimulate HSC activation and liver fibrosis
Source: EMBO Rep. 2024 Feb 13;25(3):12. doi: 10.1038/s44319-024-00092-y (PMC10933415; doi:10.1038/s44319-024-00092-y)
Supplement: Supplementary file 3 — Source Data Fig. 2 [file 44319_2024_92_MOESM3_ESM.zip]

Archive with 24 entries (18 files):
- Fig 2 source data.xlsx
- Figure 2A/
- Figure 2A/Figure 2A.tif
- Figure 2E/
- Figure 2E/Figure 2E 1.tif
- Figure 2E/Figure 2E 2.tif
- Figure 2E/Figure 2E 3.tif
- Figure 2E/Figure 2E 4.tif
- Figure 2H/
- Figure 2H/HE/
- Figure 2H/HE/HE 1.tif
- Figure 2H/HE/HE 2.tif
- Figure 2H/HE/HE 3.tif
- Figure 2H/HE/HE 4.tif
- Figure 2H/liver/
- Figure 2H/liver/1.tif
- Figure 2H/liver/2.tif
- Figure 2H/liver/3.tif
- Figure 2H/liver/4.tif
- Figure 2H/Sirius red/
- Figure 2H/Sirius red/Sirius red 1 .tif
- Figure 2H/Sirius red/Sirius red 2 .tif
- Figure 2H/Sirius red/Sirius red 3 .tif
- Figure 2H/Sirius red/Sirius red 4 .tif
