# Supplementary material for: XIAP-mediated degradation of IFT88 disrupts HSC cilia to stimulate HSC activation and liver fibrosis
Source: EMBO Rep. 2024 Feb 13;25(3):12. doi: 10.1038/s44319-024-00092-y (PMC10933415; doi:10.1038/s44319-024-00092-y)
Supplement: Supplementary file 3 — Source Data Fig. 2 [file 44319_2024_92_MOESM3_ESM.zip › Fig 2 source data.xlsx]

## Sheet: Fig.2B
Fig. 2B α-SMA protein level
		1	2	3	4
Ift88fl/fl + Vehicle		1	1.054	0.922	0.839
Ift88fl/fl + CCl4		14.9734	9.832	12.029	15.373
Ift88fl/fl;Pdgfrb-CreER + Vehicle		0.823	0.976	0.851	0.739
Ift88fl/fl;Pdgfrb-CreER + CCl4		36.328	39.394	38.052	35.269

## Sheet: Fig.2C
Fig. 2C AST (U/mL)
		1	2	3	4
Ift88fl/fl + Vehicle		0.1912	0.1792	0.2042	0.1896
Ift88fl/fl;Pdgfrb-CreER + Vehicle		0.1744	0.1884	0.2076	0.1976
Ift88fl/fl + CCl4		1.4936	1.3796	1.182	1.1904
Ift88fl/fl;Pdgfrb-CreER + CCl4		5.2872	4.8168	4.5744	4.6884

## Sheet: Fig.2D
Fig. 2D ALT (U/mL)
		1	2	3	4
Ift88fl/fl + Vehicle		0.1096	0.0748	0.1344	0.1362
Ift88fl/fl + CCl4		0.1348	0.1478	0.1412	0.0744
Ift88fl/fl;Pdgfrb-CreER + Vehicle		1.1664	1.194	0.9096	0.8748
Ift88fl/fl;Pdgfrb-CreER + CCl4		4.3408	3.4788	4.6812	4.5744

## Sheet: Fig.2F
Fig. 2F α-SMA positive area (%)
		1	2	3	4	5	6
Ift88fl/fl + Vehicle		1.359	1.073	0.945	1.129	0.826	1.133
Ift88fl/fl;Pdgfrb-CreER + Vehicle		1.738	2.036	1.935	1.352	2.014	1.637
Ift88fl/fl + CCl4		7.357	8.529	12.443	13.183	15.275	10.384
Ift88fl/fl;Pdgfrb-CreER + CCl4		19.372	20.583	18.772	21.328	23.637	25.361

## Sheet: Fig.2G
Fig. 2G Vimentin positive area (%)
		1	2	3	4	5	6
Ift88fl/fl + Vehicle		0.726	0.359	0.517	1.128	0.622	1.139
Ift88fl/fl;Pdgfrb-CreER + Vehicle		0.825	1.192	1.036	0.483	1.135	0.629
Ift88fl/fl + CCl4		5.249	8.529	7.382	10.372	7.763	6.734
Ift88fl/fl;Pdgfrb-CreER + CCl4		15.335	13.392	12.936	13.556	14.883	11.398

## Sheet: Fig.2I
Fig. 2I Collagen positive area (%)
		1	2	3	4	5	6
Ift88fl/fl + Vehicle		0.332	0.491	0.765	1.362	1.079	1.253
Ift88fl/fl;Pdgfrb-CreER + Vehicle		1.042	1.157	0.472	0.536	1.259	0.823
Ift88fl/fl + CCl4		8.972	5.416	6.039	7.215	4.226	5.038
Ift88fl/fl;Pdgfrb-CreER + CCl4		9.836	11.724	14.622	16.039	15.254	16.937

## Sheet: Fig.2J
Fig. 2J IL-6 mRNA level
		1	2	3	4
Ift88fl/fl + Vehicle		1	0.649976	0.683328	0.737108
Ift88fl/fl;Pdgfrb-CreER + Vehicle		0.933042	0.737749	0.826221	0.90503
Ift88fl/fl + CCl4		2.4714	2.92125	3.26071	2.56656
Ift88fl/fl;Pdgfrb-CreER + CCl4		3.8202	3.17701	4.19761	4.47944

## Sheet: Fig.2K
Fig. 2K IFNAR2 mRNA level
		1	2	3	4
Ift88fl/fl + Vehicle		1	1.29952	1.37471	1.33191
Ift88fl/fl;Pdgfrb-CreER + Vehicle		1.13976	1.25376	1.41934	1.22369
Ift88fl/fl + CCl4		2.94914	3.07851	2.67026	2.46672
Ift88fl/fl;Pdgfrb-CreER + CCl4		5.52365	4.3695	4.73105	3.62997

## Sheet: Fig.2L
Fig. 2L TNF-α mRNA level
		1	2	3	4
Ift88fl/fl + Vehicle		1	1.63173	0.941911	1.39023
Ift88fl/fl;Pdgfrb-CreER + Vehicle		1.11341	1.17855	0.938264	1.73411
Ift88fl/fl + CCl4		7.12859	7.13774	7.32797	7.52943
Ift88fl/fl;Pdgfrb-CreER + CCl4		11.7346	16.2901	15.7066	10.8443

## Sheet: Fig.2M
Fig. 2M COL1A1 mRNA level
		1	2	3	4
Ift88fl/fl + Vehicle		1	0.779715	3.10677	1.90425
Ift88fl/fl;Pdgfrb-CreER + Vehicle		1.94069	0.607587	1.06421	1.97634
Ift88fl/fl + CCl4		5.91451	5.04673	4.85458	5.32448
Ift88fl/fl;Pdgfrb-CreER + CCl4		14.0866	14.8212	11.0146	13.4637

[truncated: 1 more sheets: Fig.2N]
