# Supplementary material for: XIAP-mediated degradation of IFT88 disrupts HSC cilia to stimulate HSC activation and liver fibrosis
Source: EMBO Rep. 2024 Feb 13;25(3):12. doi: 10.1038/s44319-024-00092-y (PMC10933415; doi:10.1038/s44319-024-00092-y)
Supplement: Supplementary file 4 — Source Data Fig. 3 [file 44319_2024_92_MOESM4_ESM.zip]

Archive with 10 entries (6 files):
- Fig 3 source data.xlsx
- Figure 3A/
- Figure 3A/TGFβ.tif
- Figure 3A/Vehicle.tif
- Figure 3D/
- Figure 3D/Figure 3D.tif
- Figure 3G/
- Figure 3G/Figure 3G.tif
- Figure 3I/
- Figure 3I/Figure 3I.tif
