# Supplementary material for: XIAP-mediated degradation of IFT88 disrupts HSC cilia to stimulate HSC activation and liver fibrosis
Source: EMBO Rep. 2024 Feb 13;25(3):12. doi: 10.1038/s44319-024-00092-y (PMC10933415; doi:10.1038/s44319-024-00092-y)
Supplement: Supplementary file 4 — Source Data Fig. 3 [file 44319_2024_92_MOESM4_ESM.zip › Fig 3 source data.xlsx]

## Sheet: Fig.3B
Fig. 3B Ciliated cells
	Vehicle	TGF-β
	62.35	11.29
	51.96	10.72
	56.47	12.93
	49.24	11.39
	53.71	14.54
	48.96	9.89

## Sheet: Fig.3C
Fig. 3C IFT88 mRNA level
	Vehicle	TGF-β
	0.847458	1.08765
	1.04334	0.847458
	1.1105	0.920962

## Sheet: Fig.3E
Fig. 3E α-SMA protein level
	0 h	12 h	24 h	36 h	48 h
	1.0092	5.343	9.263	15.048	18.309
	1.2527	4.934	9.03269	13.497	18.26
	0.738	4.43	9.44	13.08	17.223

## Sheet: Fig.3F
Fig. 3F IFT88 protein level
	0 h	12 h	24 h	36 h	48 h
	1.03832	0.858581	0.652461	0.347472	0.150115
	1.01948	0.799848	0.639938	0.282802	0.115633
	0.942197	0.705397	0.522356	0.257845	0.0841848

## Sheet: Fig.3H
Fig. 3H Relative IFT88 level
		Vehicle	TGF-β
	0	1	1
	12	0.93	0.47
	24	0.76	0.360258
	36	0.55	0.230967

## Sheet: Fig.3J
Fig. 3J IFT88 protein level
		DMSO			MG132
	Control	0.995086	0.949925	1.05499	0.517293	0.528427	0.551076
	MG132	0.976482	1.02907	0.994444	1.01547	1.03784	1.0863
