# Supplementary material for: XIAP-mediated degradation of IFT88 disrupts HSC cilia to stimulate HSC activation and liver fibrosis
Source: EMBO Rep. 2024 Feb 13;25(3):12. doi: 10.1038/s44319-024-00092-y (PMC10933415; doi:10.1038/s44319-024-00092-y)
Supplement: Supplementary file 5 — Source Data Fig. 4 [file 44319_2024_92_MOESM5_ESM.zip]

Archive with 11 entries (6 files):
- Fig 4 source data.xlsx
- Figure 4A/
- Figure 4A/Figure 4A.tif
- Figure 4B/
- Figure 4B/Figure 4B.tif
- Figure 4C/
- Figure 4C/Figure 4C.tif
- Figure 4E/
- Figure 4E/Figure 4E.tif
- Figure 4F/
- Figure 4F/Figure 4F.tif
