# Supplementary material for: XIAP-mediated degradation of IFT88 disrupts HSC cilia to stimulate HSC activation and liver fibrosis
Source: EMBO Rep. 2024 Feb 13;25(3):12. doi: 10.1038/s44319-024-00092-y (PMC10933415; doi:10.1038/s44319-024-00092-y)
Supplement: Supplementary file 5 — Source Data Fig. 4 [file 44319_2024_92_MOESM5_ESM.zip › Fig 4 source data.xlsx]

## Sheet: Fig.4G
Fig. 4G Interaction between Myc-XIAP and GFP-IFT88
	GFP	GFP-IFT88	GFP-IFT88ΔTPR1	GFP-IFT88ΔTPR2	GFP-IFT88ΔTPR1ΔTPR2
	0	1.03	0.23	0.93	0.17
	0	1.06	0.26	1.05	0.082
	0	0.91	0.28	0.98	0.096
