# Supplementary material for: XIAP-mediated degradation of IFT88 disrupts HSC cilia to stimulate HSC activation and liver fibrosis
Source: EMBO Rep. 2024 Feb 13;25(3):12. doi: 10.1038/s44319-024-00092-y (PMC10933415; doi:10.1038/s44319-024-00092-y)
Supplement: Supplementary file 6 — Source Data Fig. 5 [file 44319_2024_92_MOESM6_ESM.zip]

Archive with 17 entries (9 files):
- Fig 5 source data.xlsx
- Figure 5A/
- Figure 5A/Figure 5A.tif
- Figure 5B/
- Figure 5B/Figure 5B.tif
- Figure 5C/
- Figure 5C/Figure 5C.tif
- Figure 5D/
- Figure 5D/Figure 5D.tif
- Figure 5E/
- Figure 5E/Figure 5E.tif
- Figure 5F/
- Figure 5F/Figure 5F.tif
- Figure 5G/
- Figure 5G/Figure 5G.tif
- Figure 5I/
- Figure 5I/Figure 5I.tif
