# Supplementary material for: XIAP-mediated degradation of IFT88 disrupts HSC cilia to stimulate HSC activation and liver fibrosis
Source: EMBO Rep. 2024 Feb 13;25(3):12. doi: 10.1038/s44319-024-00092-y (PMC10933415; doi:10.1038/s44319-024-00092-y)
Supplement: Supplementary file 6 — Source Data Fig. 5 [file 44319_2024_92_MOESM6_ESM.zip › Fig 5 source data.xlsx]

## Sheet: Fig.5H
Fig. 5H IFT88 ubiquitination level
	GFP	GFP-IFT88	GFP-IFT88ΔTPR1	GFP-IFT88ΔTPR2	GFP-IFT88ΔTPR1ΔTPR2
	0	1	0.13	2.05	0.05
	0	1.17	0.14	1.24	0.12
	0	0.82	0.05	1.38	0.06

## Sheet: Fig.5J
Fig. 5J IFT88 ubiquitination level
	WT	WT	K268R	K273R	K306R	K323R	K325R	K326R	K330R
	1	1.929	2.12	2.11	2.61	2.21	0.61	0.556	0.18
	0.973	1.65	1.91	1.84	2.13	1.78	0.502	0.482	0.51
	1.003	2.079	2.317	2.106	2.309	2.04	0.41	0.445	0.34
