# Supplementary material for: XIAP-mediated degradation of IFT88 disrupts HSC cilia to stimulate HSC activation and liver fibrosis
Source: EMBO Rep. 2024 Feb 13;25(3):12. doi: 10.1038/s44319-024-00092-y (PMC10933415; doi:10.1038/s44319-024-00092-y)
Supplement: Supplementary file 7 — Source Data Fig. 6 [file 44319_2024_92_MOESM7_ESM.zip]

Archive with 19 entries (15 files):
- Fig 6 source data.xlsx
- Figure 6A/
- Figure 6A/Figure 6A.tif
- Figure 6C/
- Figure 6C/1.tif
- Figure 6C/2.tif
- Figure 6C/3.tif
- Figure 6C/4.tif
- Figure 6C/5.tif
- Figure 6C/6.tif
- Figure 6E/
- Figure 6E/1.tif
- Figure 6E/2.tif
- Figure 6E/3.tif
- Figure 6E/4.tif
- Figure 6E/5.tif
- Figure 6E/6.tif
- Figure 6G/
- Figure 6G/Figure 6G.tif
