# Supplementary material for: XIAP-mediated degradation of IFT88 disrupts HSC cilia to stimulate HSC activation and liver fibrosis
Source: EMBO Rep. 2024 Feb 13;25(3):12. doi: 10.1038/s44319-024-00092-y (PMC10933415; doi:10.1038/s44319-024-00092-y)
Supplement: Supplementary file 7 — Source Data Fig. 6 [file 44319_2024_92_MOESM7_ESM.zip › Fig 6 source data.xlsx]

## Sheet: Fig.6B
Fig. 6B Relative GFP level
	GFP-IFT88	1	0.95	0.85	0.43
	GFP-IFT88-3KR	1	0.96	0.930258	0.950967

## Sheet: Fig.6D
Fig. 6D Ciliated cells
	GFP		GFP-IFT88		GFP-IFT88-3KR
	Vehicle	TGF-β	Vehicle	TGF-β	Vehicle	TGF-β
	12.93	3.192	21.328	3.739	29.3857	14.8255
	19.972	4.178	15.976	5.79735	27.3857	21.9733
	14.219	4.579	14.429	7.2979	16.8465	24.9078
	21.983	3.328	13.298	4.2865	14.3975	15.9723
	13.047	2.933	10.527	4.58346	20.8745	19.2846
	13.579	2.579	28.095	3.37658	8.863	13.1285

## Sheet: Fig.6F
Fig. 6F Ciliated cells
	GFP		GFP-IFT88		GFP-IFT88-3KR
	Vehicle	TGF-β	Vehicle	TGF-β	Vehicle	TGF-β
	43.1867	11.825	37.9352	9.31402	36.3264	34.7621
	37.8707	11.2601	37.1503	9.68661	36.5612	36.2311
	31.1178	10.498	34.0447	7.61077	33.7097	33.8686
	40.7652	10.4519	36.6259	8.82594	36.5558	34.627
	36.8111	7.67774	40.13	10.2453	41.6885	39.1712
	32.5121	6.33985	39.5795	10.9332	38.4026	33.1938

## Sheet: Fig.6H
Fig. 6H IFT88 protein level
	GFP-IFT88		GFP-IFT88-3KR
	DMSO	TGF-β	DMSO	TGF-β
	1.03	0.547	1.193	1.137
	1.14	0.439	1.018	1.178
	0.87	0.392	0.832	0.893

## Sheet: Fig.6I
Fig. 6I α-SMA protein level
	GFP-IFT88		GFP-IFT88-3KR
	DMSO	TGF-β	DMSO	TGF-β
	1.1917	2.139	1.038	1.132
	0.983	1.927	1.094	0.829
	0.814	2.358	0.832	0.993
