# Supplementary material for: XIAP-mediated degradation of IFT88 disrupts HSC cilia to stimulate HSC activation and liver fibrosis
Source: EMBO Rep. 2024 Feb 13;25(3):12. doi: 10.1038/s44319-024-00092-y (PMC10933415; doi:10.1038/s44319-024-00092-y)
Supplement: Supplementary file 8 — Figure EV Source Data [file 44319_2024_92_MOESM8_ESM.zip]

Archive with 113 entries (81 files):
- Appendix Figure S1/
- Appendix Figure S1/Appendix Figure S1.tif
- Appendix Figure S2/
- Appendix Figure S2/Appendix Figure S2A/
- Appendix Figure S2/Appendix Figure S2A/Appendix Figure S2A.tif
- Appendix Figure S2/Appendix Figure S2B/
- Appendix Figure S2/Appendix Figure S2B/Appendix Figure S2B.tif
- Appendix Figure S2/Appendix Figure S2C source data.xlsx
- Appendix Figure S3/
- Appendix Figure S3/Appendix Figure S3A/
- Appendix Figure S3/Appendix Figure S3A/Appendix Figure S3A.tif
- Appendix Figure S3/Appendix Figure S3B/
- Appendix Figure S3/Appendix Figure S3B/Appendix Figure S3B.tif
- Figure EV1/
- Figure EV1/Fig EV1 source data.xlsx
- Figure EV1/Figure EV1A/
- Figure EV1/Figure EV1A/CCl4 0M.tif
- Figure EV1/Figure EV1A/CCl4 1M.tif
- Figure EV1/Figure EV1A/CCl4 2M.tif
- Figure EV1/Figure EV1A/CCl4 3M.tif
- Figure EV1/Figure EV1A/CCl4 4M.tif
- Figure EV1/Figure EV1A/Vehicle 0M.tif
- Figure EV1/Figure EV1A/Vehicle 1M.tif
- Figure EV1/Figure EV1A/Vehicle 2M.tif
- Figure EV1/Figure EV1A/Vehicle 3M.tif
- Figure EV1/Figure EV1A/Vehicle 4M.tif
- Figure EV1/Figure EV1C/
- Figure EV1/Figure EV1C/HE CCl4.tif
- Figure EV1/Figure EV1C/HE Vehicle.tif
- Figure EV1/Figure EV1C/liver CCl4.tif
- Figure EV1/Figure EV1C/liver Vehicle.tif
- Figure EV1/Figure EV1C/Sirius red CCl4.tif
- Figure EV1/Figure EV1C/Sirius red Vehicle.tif
- Figure EV2/
- Figure EV2/Fig EV2 source data.xlsx
- Figure EV2/Figure EV2A/
- Figure EV2/Figure EV2A/0M.tif
- Figure EV2/Figure EV2A/1M.tif
- Figure EV2/Figure EV2A/2M.tif
- Figure EV2/Figure EV2A/3M.tif
- Figure EV2/Figure EV2A/4M.tif
- Figure EV2/Figure EV2B/
- Figure EV2/Figure EV2B/0M .tif
- Figure EV2/Figure EV2B/1M.tif
- Figure EV2/Figure EV2B/2M.tif
- Figure EV2/Figure EV2B/3M.tif
- Figure EV2/Figure EV2B/4M.tif
- Figure EV2/Figure EV2C/
- Figure EV2/Figure EV2C/0M.tif
- Figure EV2/Figure EV2C/1M.tif
- Figure EV2/Figure EV2C/2M.tif
- Figure EV2/Figure EV2C/3M.tif
- Figure EV2/Figure EV2C/4M.tif
- Figure EV3/
- Figure EV3/Fig EV3 source data.xlsx
- Figure EV3/Figure EV3A/
- Figure EV3/Figure EV3A/1.tif
- Figure EV3/Figure EV3A/2.tif
- Figure EV3/Figure EV3A/3.tif
- Figure EV3/Figure EV3A/4.tif
- Figure EV3/Figure EV3D/
- Figure EV3/Figure EV3D/HE/
- Figure EV3/Figure EV3D/HE/1.tif
- Figure EV3/Figure EV3D/HE/2.tif
- Figure EV3/Figure EV3D/HE/3.tif
- Figure EV3/Figure EV3D/HE/4.tif
- Figure EV3/Figure EV3D/liver/
- Figure EV3/Figure EV3D/liver/1.tif
- Figure EV3/Figure EV3D/liver/2.tif
- Figure EV3/Figure EV3D/liver/3.tif
- Figure EV3/Figure EV3D/liver/4.tif
- Figure EV3/Figure EV3D/Sirius red/
- Figure EV3/Figure EV3D/Sirius red/Sirius red 1 .tif
- Figure EV3/Figure EV3D/Sirius red/Sirius red 2 .tif
- Figure EV3/Figure EV3D/Sirius red/Sirius red 3 .tif
- Figure EV3/Figure EV3D/Sirius red/Sirius red 4 .tif
- Figure EV3/Figure EV3M/
- Figure EV3/Figure EV3M/Figure 3M.tif
- Figure EV3/新建 Microsoft PowerPoint 演示文稿.pptx
- Figure EV4/
- Figure EV4/Fig EV4 source data.xlsx
- Figure EV4/Figure EV4A/
- Figure EV4/Figure EV4A/1.tif
- Figure EV4/Figure EV4A/2.tif
- Figure EV4/Figure EV4A/3.tif
- Figure EV4/Figure EV4A/4.tif
- Figure EV4/Figure EV4D/
- Figure EV4/Figure EV4D/HE/
- Figure EV4/Figure EV4D/HE/1.tif
- Figure EV4/Figure EV4D/HE/2.tif
- Figure EV4/Figure EV4D/HE/3.tif
- Figure EV4/Figure EV4D/HE/4.tif
- Figure EV4/Figure EV4D/liver/
- Figure EV4/Figure EV4D/liver/1.tif
- Figure EV4/Figure EV4D/liver/2.tif
- Figure EV4/Figure EV4D/liver/3.tif
- Figure EV4/Figure EV4D/liver/4.tif
- Figure EV4/Figure EV4D/Sirius red/
- Figure EV4/Figure EV4D/Sirius red/1.tif
- Figure EV4/Figure EV4D/Sirius red/2.tif
- Figure EV4/Figure EV4D/Sirius red/3.tif
- Figure EV4/Figure EV4D/Sirius red/4.tif
- Figure EV5/
- Figure EV5/Fig EV5 source data.xlsx
- Figure EV5/Figure EV5A/
- Figure EV5/Figure EV5A/TGF-β.tif
- Figure EV5/Figure EV5A/Vehicle.tif
- Figure EV5/Figure EV5D/
- Figure EV5/Figure EV5D/Figure EV5D.tif
- Figure EV5/Figure EV5G/
- Figure EV5/Figure EV5G/Figure EV5G.tif
- Figure EV5/Figure EV5I/
- Figure EV5/Figure EV5I/Figure EV5I.tif
