# Supplementary material for: XIAP-mediated degradation of IFT88 disrupts HSC cilia to stimulate HSC activation and liver fibrosis
Source: EMBO Rep. 2024 Feb 13;25(3):12. doi: 10.1038/s44319-024-00092-y (PMC10933415; doi:10.1038/s44319-024-00092-y)
Supplement: Supplementary file 8 — Figure EV Source Data [file 44319_2024_92_MOESM8_ESM.zip › Appendix Figure S2/Appendix Figure S2C source data.xlsx]

## Sheet: Sheet2
Appendix Figure S2C Interaction between Myc-XIAP and GFP-IFT88
	GFP	GFP-IFT88	GFP-IFT88ΔTPR1	GFP-IFT88ΔTPR2	GFP-IFT88ΔTPR1ΔTPR2
	0	1	0.27	0.969998	0.130001
	0	1.083	0.210001	0.730778	0.0700012
	0	0.909998	0.320001	1.19	0.0919993
