# Supplementary material for: XIAP-mediated degradation of IFT88 disrupts HSC cilia to stimulate HSC activation and liver fibrosis
Source: EMBO Rep. 2024 Feb 13;25(3):12. doi: 10.1038/s44319-024-00092-y (PMC10933415; doi:10.1038/s44319-024-00092-y)
Supplement: Supplementary file 8 — Figure EV Source Data [file 44319_2024_92_MOESM8_ESM.zip › Figure EV1/Fig EV1 source data.xlsx]

## Sheet: Fig EV1B
Fig. EV1B α-SMA positive area (%)
0 M		1 M		2 M		3 M		4 M
Vehicle	CCl4	Vehicle	CCl4	Vehicle	CCl4	Vehicle	CCl4	Vehicle	CCl4
0.191445	0.31963	0.184794	12.7673	3.78255	15.724	0.372627	23.1565	0.423676	30.3265
0.270141	2.19367	0.194199	10.8294	2.43762	16.9346	1.48371	26.1207	1.37704	22.1758
2.12946	1.97398	1.02335	11.2836	1.74278	13.6264	2.43567	18.5672	0.437687	27.9581
2.92821	3.13951	1.53657	9.32765	2.23761	12.4758	2.27811	27.155	1.76473	31.4417
1.8927	0.817063	1.84749	10.2367	0.26715	14.3464	0.430811	25.6283	2.38747	29.1381
1.53802	3.26844	1.64345	15.2736	2.23744	21.179	1.03278	14.3165	0.93778	21.3761

## Sheet: Fig.EV1D
Fig. EV1D Collagen positive area (%)
Vehicle	CCl4
0.326875	11.7812
2.17067	7.23657
1.98034	9.14843
2.74395	4.3207
1.12108	6.56941
3.98258	11.2892

## Sheet: Fig.EV1E
Fig. EV1E AST (U/mL)
Vehicle	CCl4
0.506	7.09
0.583	7.429
0.527	7.303
0.569	7.605

## Sheet: Fig.EV1F
Fig. EV1F ALT (U/mL)
Vehicle	CCl4
0.17	1.09
0.153	1.129
0.187	1.003
0.169	1.105
