# Supplementary material for: XIAP-mediated degradation of IFT88 disrupts HSC cilia to stimulate HSC activation and liver fibrosis
Source: EMBO Rep. 2024 Feb 13;25(3):12. doi: 10.1038/s44319-024-00092-y (PMC10933415; doi:10.1038/s44319-024-00092-y)
Supplement: Supplementary file 8 — Figure EV Source Data [file 44319_2024_92_MOESM8_ESM.zip › Figure EV2/Fig EV2 source data.xlsx]

## Sheet: Fig.S2 source data
Fig. EV2D Ciliated cells (%)
	BECs					PVCs
	0 M	1 M	2 M	3 M	4 M	0 M	1 M	2 M	3 M	4 M
	11.782	13.291	14.583	15.549	10.013	13.131	17.23	12.5	10.526	14.286
	8.692	10.872	10.606	10.013	17.391	14.576	14.58	15.673	15.882	14.286
	13.091	11.325	11.538	16.977	17.692	14.286	20.29	21.11	18.329	10.024
	12.519	10.512	12.502	16.253	12.511	15.818	11.64	13.513	18.397	18.012
	11.174	15.723	19.091	10.132	10.719	11.109	10.723	16.667	19.762	11.538
	14.833	14.313	7.692	9.677	15.878	15.524	11.93	16.25	11.111	18.312
	12.764	12.937	18.306	16.076	11.13	18.571	15.57	12.977	11.677	17.857
	10.329	13.28	11.113	10.025	9.524	16.679	14.46	16.129	20.053	14.286
	15.296	8.39	10.712	13.27	9.302	15.972	15.83	11.571	17.436	11.507
	12.193	14.023	11.538	10.447	15.563	11.328	16.97	9.263	15.385	19.136
																						0	0	0	0
