# Supplementary material for: XIAP-mediated degradation of IFT88 disrupts HSC cilia to stimulate HSC activation and liver fibrosis
Source: EMBO Rep. 2024 Feb 13;25(3):12. doi: 10.1038/s44319-024-00092-y (PMC10933415; doi:10.1038/s44319-024-00092-y)
Supplement: Supplementary file 8 — Figure EV Source Data [file 44319_2024_92_MOESM8_ESM.zip › Figure EV3/Fig EV3 source data.xlsx]

## Sheet: Fig. EV3B
Fig. EV3B α-SMA positive area
	Ift88fl/fl + Vehicle	Ift88fl/fl;Ubc-CreER + Vehicle	Ift88fl/fl + CCl4	Ift88fl/fl;Ubc-CreER + CCl4
	1.034	3.793	9.238	17.339
	3.127	3.624	10.276	21.532
	2.075	2.106	11.372	22.376
	1.93	1.903	15.904	22.937
	0.78	2.391	17.133	24.549
	1.136	3.479	11.333	27.393

## Sheet: Fig. EV3C
Fig. EV3C Vimentin positive area
	Ift88fl/fl + Vehicle	Ift88fl/fl;Ubc-CreER + Vehicle	Ift88fl/fl + CCl4	Ift88fl/fl;Ubc-CreER + CCl4
	0.32	1.032	7.193	12.32
	1.139	0.297	3.328	16.503
	0.736	1.374	4.976	16.9224
	1.024	0.997	8.039	11.397
	1.113	1.138	6.274	15.625
	0.227	1.904	4.509	13.397

## Sheet: Fig.EV3E
Fig. EV3E Collagen positive area
	Ift88fl/fl + Vehicle	Ift88fl/fl;Ubc-CreER + Vehicle	Ift88fl/fl + CCl4	Ift88fl/fl;Ubc-CreER + CCl4
	0.32	4.168	10.312	10.137
	2.139	2.372	6.307	17.542
	1.376	3.163	7.913	16.319
	2.497	1.014	6.139	15.573
	1.132	2.372	4.935	14.938
	2.869	1.333	9.133	17.192

## Sheet: Fig.EV3F
Fig. EV3F AST (U/mL)
	Ift88fl/fl + Vehicle	Ift88fl/fl;Ubc-CreER + Vehicle	Ift88fl/fl + CCl4	Ift88fl/fl;Ubc-CreER + CCl4
	0.25	0.26	1.09	1.42
	0.37	0.29	1.13	1.62
	0.28	0.35	0.87	1.39
	0.21	0.31	1.22	1.57

## Sheet: Fig.EV3G
Fig. EV3G ALT (U/mL)
	Ift88fl/fl + Vehicle	Ift88fl/fl;Ubc-CreER + Vehicle	Ift88fl/fl + CCl4	Ift88fl/fl;Ubc-CreER + CCl4
	0.25	0.26	1.09	1.42
	0.37	0.29	1.13	1.62
	0.28	0.35	0.87	1.39
	0.21	0.31	1.22	1.57

## Sheet: Fig.EV3H
Fig. EV3H IL-6 mRNA level
	Ift88fl/fl + Vehicle	Ift88fl/fl;Ubc-CreER + Vehicle	Ift88fl/fl + CCl4	Ift88fl/fl;Ubc-CreER + CCl4
	1	1.535	1.708	3.292
	1.083	1.397	1.6437	3.0857
	0.863	1.486	1.865	3.676
	1.054	1.835	1.6728	3.852

## Sheet: Fig.EV3I
Fig. EV3I IFNAR2 mRNA level
	Ift88fl/fl + Vehicle	Ift88fl/fl;Ubc-CreER + Vehicle	Ift88fl/fl + CCl4	Ift88fl/fl;Ubc-CreER + CCl4
	1	2.425	3.25	15.15
	1.29	1.4	4.78	16.01
	0.82	2.19	5.02	13.07
	0.89	1.84	3.194	14.93

## Sheet: Fig.EV3J
Fig. EV3J TNF-α mRNA level
	Ift88fl/fl + Vehicle	Ift88fl/fl;Ubc-CreER + Vehicle	Ift88fl/fl + CCl4	Ift88fl/fl;Ubc-CreER + CCl4
	1	2.25	3.65	4.75
	1.169	2.397	2.826	4.386
	0.802	2.108	3.287	4.297
	1.029	1.538	3.962	4.976

## Sheet: Fig.EV3K
Fig. EV3K COL1A1 mRNA level
	Ift88fl/fl + Vehicle	Ift88fl/fl;Ubc-CreER + Vehicle	Ift88fl/fl + CCl4	Ift88fl/fl;Ubc-CreER + CCl4
	1	1.0666	2.8333	11.1667
	1.021	1.232	3.173	12.579
	0.982	0.972	2.936	10.683
	0.997	1.237	3.702	13.333

## Sheet: Fig.EV3L
Fig. EV3L α-SMA mRNA level
	Ift88fl/fl + Vehicle	Ift88fl/fl;Ubc-CreER + Vehicle	Ift88fl/fl + CCl4	Ift88fl/fl;Ubc-CreER + CCl4
	0.974804	5.63019	21.9049	32.0707
	1.19183	1.79401	20.5802	34.1351
	0.831152	6.29054	23.315	30.7643
	1.00221	3.27884	18.4198	30.1312

[truncated: 1 more sheets: Fig.EV3N]
