# Supplementary material for: XIAP-mediated degradation of IFT88 disrupts HSC cilia to stimulate HSC activation and liver fibrosis
Source: EMBO Rep. 2024 Feb 13;25(3):12. doi: 10.1038/s44319-024-00092-y (PMC10933415; doi:10.1038/s44319-024-00092-y)
Supplement: Supplementary file 8 — Figure EV Source Data [file 44319_2024_92_MOESM8_ESM.zip › Figure EV4/Fig EV4 source data.xlsx]

## Sheet: Fig. EV4B
Fig. EV4B α-SMA positive area
	Ift88fl/fl + Vehicle	Ift88fl/fl;Ubc-CreER + Vehicle	Ift88fl/fl + CCl4	Ift88fl/fl;Ubc-CreER + CCl4
	0.32	5.78	20.17	20.32
	1.26	1.69	21.32	32.17
	1.78	3.68	18.76	27.68
	2.17	1.24	17.65	30.54
	1.69	4.36	15.32	29.53
	1.12	2.17	14.98	27.65

## Sheet: Fig.EV4C
Fig. EV4C Vimentin positive area
	Ift88fl/fl + Vehicle	Ift88fl/fl;Ubc-CreER + Vehicle	Ift88fl/fl + CCl4	Ift88fl/fl;Ubc-CreER + CCl4
	0.314	3.17	11.78	12.32
	1.217	2.32	5.69	18.17
	1.18	1.76	8.68	17.68
	1.17	3.65	9.24	16.54
	1.069	1.32	8.36	19.53
	0.312	1.98	6.17	17.65

## Sheet: Fig.EV4E
Fig. EV4E Collagen positive area
	Ift88fl/fl + Vehicle	Ift88fl/fl;Ubc-CreER + Vehicle	Ift88fl/fl + CCl4	Ift88fl/fl;Ubc-CreER + CCl4
	0.92	5.17	11.78	10.32
	3.16	2.43	7.68	20.17
	2.98	3.45	8.68	13.68
	3.42	1.58	4.32	16.54
	1.67	3.76	5.69	12.53
	4.89	4.63	12.68	17.65

## Sheet: Fig.EV4F
Fig. EV4F AST (U/mL)
	Ift88fl/fl + Vehicle	Ift88fl/fl;Ubc-CreER + Vehicle	Ift88fl/fl + CCl4	Ift88fl/fl;Ubc-CreER + CCl4
	1.02	1.425	3.47	4.35
	1.097	1.08	3.08	4.81
	0.714	1.81	3.82	4.09
	1.189	1.1191	2.34	3.83

## Sheet: Fig.EV4G
Fig. EV4G ALT (U/mL)
	Ift88fl/fl + Vehicle	Ift88fl/fl;Ubc-CreER + Vehicle	Ift88fl/fl + CCl4	Ift88fl/fl;Ubc-CreER + CCl4
	0.93	1.39	1.75	2.25
	0.87	1.42	1.63	2.34
	1.03	1.18	2.09	2.17
	0.97	1.51	1.41	1.92

## Sheet: Fig.EV4H
Fig. EV4H IL-6 mRNA level
	Ift88fl/fl + Vehicle	Ift88fl/fl;Ubc-CreER + Vehicle	Ift88fl/fl + CCl4	Ift88fl/fl;Ubc-CreER + CCl4
	1	1.76	1.63	3.43
	1.036	1.432	1.385	3.736
	1.179	1.398	2.1909	3.309
	0.785	1.113	1.797	2.875

## Sheet: Fig.EV4I
Fig. EV4I IFNAR2 mRNA level
	Ift88fl/fl + Vehicle	Ift88fl/fl;Ubc-CreER + Vehicle	Ift88fl/fl + CCl4	Ift88fl/fl;Ubc-CreER + CCl4
	1	1.125	1.45	5.75
	1.29	1.41	1.58	6.71
	0.79	1.29	1.36	5.09
	0.92	0.91	2.094	7.13

## Sheet: Fig.EV4J
Fig. EV4J TNF-α mRNA level
	Ift88fl/fl + Vehicle	Ift88fl/fl;Ubc-CreER + Vehicle	Ift88fl/fl + CCl4	Ift88fl/fl;Ubc-CreER + CCl4
	1	5	14	35
	0.76	3.31	16.12	38.19
	0.87	4.78	9.93	26.33
	1.37	5.73	19.01	28.92

## Sheet: Fig.EV4K
Fig. EV4K COL1A1 mRNA level
	Ift88fl/fl + Vehicle	Ift88fl/fl;Ubc-CreER + Vehicle	Ift88fl/fl + CCl4	Ift88fl/fl;Ubc-CreER + CCl4
	1	9	18.5	28.5
	1.13	12.13	16.32	25.76
	0.94	4.29	11.98	29.33
	0.93	8.14	20.77	23.09

## Sheet: Fig.EV4L
Fig. EV4L α-SMA mRNA level
	Ift88fl/fl + Vehicle	Ift88fl/fl;Ubc-CreER + Vehicle	Ift88fl/fl + CCl4	Ift88fl/fl;Ubc-CreER + CCl4
	1	1.21419	3.81055	23.7524
	1.30134	1.37554	5.09824	20.393
	1.21419	1.60214	4.53154	25.6342
	1.55833	1.81504	4.65893	19.0273
