# Supplementary material for: XIAP-mediated degradation of IFT88 disrupts HSC cilia to stimulate HSC activation and liver fibrosis
Source: EMBO Rep. 2024 Feb 13;25(3):12. doi: 10.1038/s44319-024-00092-y (PMC10933415; doi:10.1038/s44319-024-00092-y)
Supplement: Supplementary file 8 — Figure EV Source Data [file 44319_2024_92_MOESM8_ESM.zip › Figure EV5/Fig EV5 source data.xlsx]

## Sheet: Fig.EV5B
Fig. EV5B Ciliated cells
	Vehicle	TGF-β
	57.142	28.571
	50.169	21.039
	42.138	30.142
	39.573	24.793
	61.036	18.031
	34.736	17.73

## Sheet: Fig.EV5C
Fig. EV5C IFT88 mRNA level
	Vehicle	TGF-β
	1.09177	1
	1.02574	1.04972
	0.895025	1.05946

## Sheet: Fig.EV5E
Fig. EV5E α-SMA protein level
	0 h	12 h	24 h	36 h	48 h
	0.785751	1.45475	1.23677	2.52526	3.4443
	1.35823	1.56845	1.55538	2.92904	3.65411
	0.856021	1.3453	1.47477	2.38322	3.03352

## Sheet: Fig.EV5F
Fig. EV5F IFT88 protein level
	0 h	12 h	24 h	36 h	48 h
	1.0652	0.780043	0.520029	0.390026	0.21001
	0.947774	0.791573	0.527716	0.34204	0.302948
	0.987023	1.03848	0.711771	0.490068	0.315044

## Sheet: Fig.EV5H
Fig. EV5H Relative IFT88 level
Vehicle	1	0.799423	0.657035	0.446372
TGF-β	1	0.461562	0.394566	0.22723

## Sheet: Fig.EV5J
Fig. EV5J IFT88 protein level
	DMSO		MG132
	Vehicle	TGF-β	Vehicle	TGF-β
	1.00786	0.649933	1.03856	1.02711
	1.18821	0.76735	0.990044	1.24603
	0.986638	0.526331	1.2789	1.07992
